# Supplementary material for: An Efficacious Transgenic Strategy for Triple Knockout of Xeno-Reactive Antigen Genes GGTA1, CMAH, and B4GALNT2 from Jeju Native Pigs
Source: Vaccines (Basel). 2022 Sep 8;10(9):1503. doi: 10.3390/vaccines10091503 (PMC9505423; doi:10.3390/vaccines10091503)
Supplement: Supplementary file 1 [file vaccines-10-01503-s001.zip]

Archive with 1 entries (1 files):
- vaccines-1903560-Supplementary.pdf
